# Supplementary material for: Insights into the Bioinformatics and Transcriptional Analysis of the Elongator Complexes (ELPs) Gene Family of Wheat: TaELPs Contribute to Wheat Abiotic Stress Tolerance and Leaf Senescence
Source: Plants (Basel). 2023 Feb 20;12(4):952. doi: 10.3390/plants12040952 (PMC9961319; doi:10.3390/plants12040952)
Supplement: Supplementary file 1 [file plants-12-00952-s001.zip]

Archive with 2 entries (2 files):
- Supplementary figures 02.17.pdf
- Supplementary tables 02.17.xlsx
